# Supplementary material for: Discovery of α-Linolenic Acid 16(S)-Lipoxygenase: Cucumber (Cucumis sativus L.) Vegetative Lipoxygenase 3
Source: Int J Mol Sci. 2023 Aug 19;24(16):12977. doi: 10.3390/ijms241612977 (PMC10454662; doi:10.3390/ijms241612977)
Supplement: Supplementary file 1 [file ijms-24-12977-s001.zip]

Archive with 1 entries (1 files):
- ijms-2541424-supplementary.pdf
